# Supplementary material for: Debridement, Antibiotics and Implant Retention: A Systematic Review of Strategies for Treatment of Early Infections after Revision Total Knee Arthroplasty
Source: J Clin Med. 2023 Jul 31;12(15):5026. doi: 10.3390/jcm12155026 (PMC10419891; doi:10.3390/jcm12155026)
Supplement: Supplementary file 1 [file jcm-12-05026-s001.zip]

Archive with 1 entries (1 files):
- jcm-2519789-supplementary.pdf
